# Supplementary material for: Two new species of Euptychia Hübner, 1818 from the upper Amazon basin (Lepidoptera, Nymphalidae, Satyrinae)
Source: Zookeys. 2015 Dec 1;(541):87–108. doi: 10.3897/zookeys.541.6297 (PMC4714380; doi:10.3897/zookeys.541.6297)
Supplement: XML Treatment for Euptychia sophiae [file zookeys.541.6297-treatment2.xml]

<!DOCTYPE tp:taxon-treatment
  PUBLIC "-//TaxonX//DTD Taxonomic Treatment Publishing DTD v0 20100105//EN" "tax-treatment-NSO.dtd">
<tp:taxon-treatment xmlns:tp="http://www.plazi.org/taxpub"><tp:treatment-meta><kwd-group><label>Taxon classification</label><kwd><named-content content-type="kingdom">Animalia</named-content></kwd><kwd><named-content content-type="order">Lepidoptera</named-content></kwd><kwd><named-content content-type="family">Nymphalidae</named-content></kwd></kwd-group><mixed-citation publication-type="journal"><person-group><name><surname>Neild</surname><given-names>Andrew F. E.</given-names></name><name><surname>Nakahara</surname><given-names>Shinichi</given-names></name><name><surname>Zacca</surname><given-names>Thamara</given-names></name><name><surname>Fratello</surname><given-names>Steven</given-names></name><name><surname>Lamas</surname><given-names>Gerardo</given-names></name><name><surname>Le Crom</surname><given-names>Jean-François</given-names></name><name><surname>Dolibaina</surname><given-names>Diego R.</given-names></name><name><surname>Dias</surname><given-names>Fernando M. S.</given-names></name><name><surname>Casagrande</surname><given-names>Mirna M.</given-names></name><name><surname>Mielke</surname><given-names>Olaf H. H.</given-names></name><name><surname>Espeland</surname><given-names>Marianne</given-names></name></person-group><article-title>Two new species of <italic><tp:taxon-name><tp:taxon-name-part taxon-name-part-type="genus">Euptychia</tp:taxon-name-part></tp:taxon-name></italic> Hübner, 1818 from the upper Amazon basin (<tp:taxon-name><tp:taxon-name-part taxon-name-part-type="order">Lepidoptera</tp:taxon-name-part></tp:taxon-name>, <tp:taxon-name><tp:taxon-name-part taxon-name-part-type="family">Nymphalidae</tp:taxon-name-part></tp:taxon-name>, <tp:taxon-name><tp:taxon-name-part taxon-name-part-type="subfamily">Satyrinae</tp:taxon-name-part></tp:taxon-name>)</article-title><source>Zookeys</source><day>1</day><month>12</month><year>2015</year><volume>2015</volume><issue>541</issue><fpage>87</fpage><lpage>108</lpage><pub-id pub-id-type="doi">10.3897/zookeys.541.6297</pub-id></mixed-citation></tp:treatment-meta><tp:nomenclature><tp:taxon-name>
                        <tp:taxon-name-part taxon-name-part-type="genus">Euptychia</tp:taxon-name-part>
                        <tp:taxon-name-part taxon-name-part-type="species">sophiae</tp:taxon-name-part>
                    <object-id xmlns:xlink="http://www.w3.org/1999/xlink" content-type="zoobank" xlink:type="simple">http://zoobank.org/F81B7816-4C91-4A9B-9105-AD1F3D9F603C</object-id></tp:taxon-name><tp:taxon-authority>Zacca, Nakahara, Dolibaina &amp; Dias</tp:taxon-authority><tp:taxon-status xmlns:xlink="http://www.w3.org/1999/xlink" xlink:type="simple">sp. n.</tp:taxon-status><xref ref-type="fig" rid="F8">Figs 7</xref><xref ref-type="fig" rid="F9">, 8</xref><xref ref-type="fig" rid="F7">; Map 1</xref><!--PageBreak--><!--PageBreak--></tp:nomenclature><tp:treatment-sec sec-type="type material"><title>Type material.</title><p>Holotype male with the following labels (separated by transverse bars): /Holotypus/ Brasil, Acre, Mâncio Lima, P[ar]q[ue] Nac[ional] Serra Do Divisor, Porção Norte, <named-content xmlns:xlink="http://www.w3.org/1999/xlink" content-type="dwc:verbatimCoordinates" xlink:type="simple">7°26'50"S 73°39'52"W</named-content> 200-400 m 10-21-IX-2011, <abbrev xmlns:xlink="http://www.w3.org/1999/xlink" xlink:title="dorsal" xlink:type="simple">D</abbrev>. Dolibaina &amp; <abbrev xmlns:xlink="http://www.w3.org/1999/xlink" xlink:title="dorsal" xlink:type="simple">D</abbrev>. Moura Leg. / DZ 29.579/ (<named-content xmlns:xlink="http://www.w3.org/1999/xlink" content-type="dwc:institutional_code" xlink:type="simple">DZUP</named-content>).</p></tp:treatment-sec><tp:treatment-sec sec-type="Paratype"><title>Paratype.</title><p>1 male, same data as holotype, except: DZ 29.578 (<named-content xmlns:xlink="http://www.w3.org/1999/xlink" content-type="dwc:institutional_code" xlink:type="simple">DZUP</named-content>); PERU – <italic>Loreto</italic>: 1 male, 45 km. E. de Monte Alegre, Rio Trapiche [rec. Tapiche], <named-content xmlns:xlink="http://www.w3.org/1999/xlink" content-type="dwc:verbatimCoordinates" xlink:type="simple">73°47'39.51"S 6°22'58.43"W</named-content> [<italic>sic</italic> – W and S are transposed], 19–20.ii.2009, 183m, A. Garcia <italic>leg.</italic> (<abbrev xmlns:xlink="http://www.w3.org/1999/xlink" content-type="institution" xlink:title="Museo de Historia Natural, Universidad Nacional Mayor de San Marcos, Lima, Peru" xlink:type="simple">MUSM</abbrev>).</p></tp:treatment-sec><tp:treatment-sec sec-type="Diagnosis"><title>Diagnosis.</title><p>See relevant section for <italic><tp:taxon-name><tp:taxon-name-part taxon-name-part-type="genus">Euptychia</tp:taxon-name-part> <tp:taxon-name-part taxon-name-part-type="species">attenboroughi</tp:taxon-name-part></tp:taxon-name></italic>.</p></tp:treatment-sec><tp:treatment-sec sec-type="Description"><title>Description.</title><p>MALE (Fig. <xref ref-type="fig" rid="F8">7</xref>):</p><p>Forewing length 18–19 mm (n = 3) (holotype = 18 mm).</p><p>Head. Brown. Postgenae with creamy-grey scales.</p><p>Antennae. Naked, brown, darker dorsally, clubs browner with orange tip.</p><p>Eyes. Dark brown, sparsely hairy. Creamy-grey scales dorsally and laterally along posterior edge of eyes.</p><p>Palpi. Covered by long creamy-grey hair-like modified scales dorso-laterally, ventrally with long fine hair-like modified scales projecting like a Mohican, mostly black <!--PageBreak-->along outer margin, but interior wall of modified scales creamy-grey. Mohican highest in centre, gradually reducing anteriorly and posteriorly, and anteriorly reduced to a pointed tuft. First segment covered with brown scales dorsally, black and creamy hair-like modified scales ventrally, second segment covered with short creamy hair-like modified scales and light brown scales laterally, brown scales distal one-third of dorsal surface, ventrally adorned with long black and creamy hair-like modified scales 3–4 times as long as segment width, second segment slightly longer than eye diameter, third segment covered with brown scales dorsally and black scales ventrally, creamy hair-like scales laterally, about one-seventh of second segment in length.</p><!--PageBreak--><p>Thorax. Uniformly covered by dark grey-brown hair-like scales.</p><p>Legs. Greyish. Foreleg tarsus more than half-length of tibia, femur about 2/3 of tibia in length; tibial spurs absent on midleg and hindleg.</p><p>Abdomen. Eighth tergite and sternite well developed, apparently as equally sclerotized as other tergites and sternites, but weakly sclerotized towards posterior end.</p><p>Androconial patches. Two small (&lt; 1.0 mm) pale grey androconial patches on DHW, barely separated by 2A, located at its distal one third; patch in cell 2A–3A prominent; patch in cell Cu<sub>1</sub>-Cu<sub>2</sub> restricted to width of median band and located at juncture of this band with 2A. A black and short (approximately 1.5–2.0 mm) androconial patch at the distal third of 2A on the VHW.</p><p>Wing shape. <abbrev xmlns:xlink="http://www.w3.org/1999/xlink" xlink:title="forewing" xlink:type="simple">FW</abbrev> triangular, costal margin convex, apex rounded, outer margin gently convex from apex to Cu<sub>1</sub>, tornus rounded, anal margin straight. VW costa slightly convex, apex rounded, outer margin crenulated, anal margin concave near tornus, remaining convex.</p><p>DFW. Greyish brown, darker along the costal and outer margins with a narrow ochre area on the first fourth of the costal margin length. Four dark brown to rufous bands, the former basal, dark brown (approximately 0.1 mm width) following the radial vein on its distal edge, the second submedian, dark rufous brown, from near the origin of R<sub>1</sub> to 2A, crossing the discal cell near the middle, the third median, rufous and slightly concave, crossing the cell end from the origin of R<sub>3</sub> across the base of Cu<sub>1</sub> to 2A, curving distally near the inner margin, and the final band submarginal, dark brown, narrower and slightly crenulated from R<sub>4</sub> to M<sub>3</sub>, rufous and posteriorly enlarged from M<sub>3</sub> to 2A. Ocellus of the VFW observable through transparency.</p><p>DHW. Greyish brown. Four dark brown to rufous straight bands, the first basal, dark brown, short and tapered, the second submedian, dark rufous brown, from costal margin to anal margin, crossing the discal cell near the centre, the third median, rufous brown, from costal margin to anal margin, crossing the discal cell in its distal quarter, the final band submarginal, rufous and crenulated in each cell from Rs to anal margin, except Cu<sub>1</sub>-Cu<sub>2</sub>, following the contour of the outer margin, but widened and curved inwards in M<sub>2</sub>-M<sub>3</sub> and to a lesser degree in M<sub>3</sub>-Cu<sub>1</sub>, wide and reddish orange from Cu<sub>1</sub> to 2A, thinned from 2A to anal margin where it nearly reaches the median rufous band. Ocelli of the VHW observable through transparency.</p><p>VFW. Light greyish brown, bands similar to DFW. One developed black ocellus from M<sub>1</sub> to anterior sixth in M<sub>2</sub>-M<sub>3</sub>, with a white pupil at the centre and a broad and yellow external ring, surrounded by a greyish brown area that extends posteriorly to the posterior half of M<sub>3</sub>-Cu<sub>1</sub>. Submarginal line dark brown, from R<sub>4</sub> to anal margin, crenulated in R<sub>4</sub>-M<sub>3</sub>, remainder and straight, distally surrounded by a thin yellow line. Fringes dark brown.</p><p>VHW. Light greyish brown, bands similar to DHW. Three postmedian black ocelli, the anterior the smallest in Rs-M<sub>1</sub>, the second twice as wide as the first, from M<sub>1</sub> to anterior third of M<sub>2</sub>-M<sub>3</sub>, and the posterior bigger, about three times wider than the second, ovoid, from the posterior third in M<sub>3</sub>-Cu<sub>1</sub> to the edge of Cu<sub>2</sub>, all three with a white pupil at the centre and a broad and yellow external ring. A fourth minute black <!--PageBreak-->ocellus, with a yellow outer ring but with no pupil, located on the anal margin at the base of the postmedian brown band. Marginal dark brown, thin, and crenulated line from Sc+R<sub>1</sub> to 3A. Fringes dark brown.</p><p>Male genitalia (Fig. <xref ref-type="fig" rid="F9">8</xref>). Tegumen dorsally flattened, trapezoidal, lateral posterior margin projecting ventrad as a short gnathos fused to the tegumen, subtriangular, nearly at right angle to uncus; uncus basally hairy, almost 10 times longer than wide, laterally apex curved downward; ventral arms of tegumen fused to anterior margin of tegumen; appendices angulares absent; anterior projection of saccus almost same length as uncus, dorsal arms of saccus combined with ventral arms from tegumen; valva sparsely hairy, basal two-thirds shaped vaguely as an elongated semi-circle, distal one-third rather narrow then widening to form a spatulate apex, distal half of valva in dorso-ventral view resembles propodus of a lobster (<tp:taxon-name><tp:taxon-name-part taxon-name-part-type="order">Decapoda</tp:taxon-name-part></tp:taxon-name>: <tp:taxon-name><tp:taxon-name-part taxon-name-part-type="family">Nephropidae</tp:taxon-name-part></tp:taxon-name>), but without the dactylus; aedeagus strongly curved upwards in lateral view, almost same length as valva, posterior portion opens latero-ventrally; cornuti absent.</p><fig id="F8" position="float" orientation="portrait"><label>Figure 7.</label><caption><p><italic><tp:taxon-name><tp:taxon-name-part taxon-name-part-type="genus">Euptychia</tp:taxon-name-part> <tp:taxon-name-part taxon-name-part-type="species">sophiae</tp:taxon-name-part></tp:taxon-name></italic> sp. n. holotype male, dorsal (left) and ventral (right). <abbrev xmlns:xlink="http://www.w3.org/1999/xlink" xlink:title="forewing" xlink:type="simple">FW</abbrev> length: 18.0 mm. <named-content xmlns:xlink="http://www.w3.org/1999/xlink" content-type="dwc:institutional_code" xlink:type="simple">DZUP</named-content> collection. Photos by Thamara Zacca. Scale bar: 10 mm.</p></caption><graphic xmlns:xlink="http://www.w3.org/1999/xlink" xlink:href="zookeys-541-087-g008.jpg" position="float" orientation="portrait" xlink:type="simple" id="oo_67136.jpg"/></fig><fig id="F9" position="float" orientation="portrait"><label>Figure 8.</label><caption><p><italic><tp:taxon-name><tp:taxon-name-part taxon-name-part-type="genus">Euptychia</tp:taxon-name-part> <tp:taxon-name-part taxon-name-part-type="species">sophiae</tp:taxon-name-part></tp:taxon-name></italic> sp. n. Genitalia of paratype male: <bold>a</bold> dorsal view <bold>b</bold> ventral view <bold>c</bold> lateral view (“G” indicates fused gnathos) <bold>d</bold> aedeagus, dorsal and <bold>e</bold> lateral views. <named-content xmlns:xlink="http://www.w3.org/1999/xlink" content-type="dwc:institutional_code" xlink:type="simple">DZUP</named-content> collection. Photos by Diego R. Dolibaina. Scale bar: 0.5 mm.</p></caption><graphic xmlns:xlink="http://www.w3.org/1999/xlink" xlink:href="zookeys-541-087-g009.jpg" position="float" orientation="portrait" xlink:type="simple" id="oo_67137.jpg"/></fig><p>FEMALE: Unknown.</p></tp:treatment-sec><tp:treatment-sec sec-type="Etymology"><title>Etymology.</title><p>The specific epithet honours T. Zacca’s niece, Laura Sophia. To prevent any future ambiguity, the name <italic><tp:taxon-name><tp:taxon-name-part taxon-name-part-type="species">sophiae</tp:taxon-name-part></tp:taxon-name></italic> is considered to be a Latinised modern female noun in the genitive case.</p></tp:treatment-sec><tp:treatment-sec sec-type="Distribution and habitat"><title>Distribution and habitat.</title><p>This species is only known from the type locality in Serra do Divisor National Park (SDNP), Acre, in the extreme west of Brazil, and from <!--PageBreak--><!--PageBreak-->across the border in the neighbouring department of Loreto, in north-eastern Peru. The Brazilian specimens of <italic><tp:taxon-name><tp:taxon-name-part taxon-name-part-type="genus">Euptychia</tp:taxon-name-part> <tp:taxon-name-part taxon-name-part-type="species">sophiae</tp:taxon-name-part></tp:taxon-name></italic> were collected in forest characterized as submontane dense ombrophilous forest in a landscape of “terra firme” forest with patches of seasonally inundated areas with a predominance of palms in the genus <italic><tp:taxon-name><tp:taxon-name-part taxon-name-part-type="genus">Mauritia</tp:taxon-name-part></tp:taxon-name></italic> Linnaeus f. (<tp:taxon-name><tp:taxon-name-part taxon-name-part-type="family">Arecaceae</tp:taxon-name-part></tp:taxon-name>) at about 200 m a.s.l. (see Figs <xref ref-type="fig" rid="F10">9</xref>, <xref ref-type="fig" rid="F11">10</xref>). A small north-south mountain range surrounds the low area in the western portion of the SDNP, with some hills as high as 600 m a.s.l. Only one hilltop was sampled (visible in Fig. <xref ref-type="fig" rid="F10">9</xref>) but no specimen of <italic><tp:taxon-name><tp:taxon-name-part taxon-name-part-type="genus">Euptychia</tp:taxon-name-part> <tp:taxon-name-part taxon-name-part-type="species">sophiae</tp:taxon-name-part></tp:taxon-name></italic> was collected there, although other species of <italic><tp:taxon-name><tp:taxon-name-part taxon-name-part-type="genus">Euptychia</tp:taxon-name-part></tp:taxon-name></italic> were observed. Despite subsequent expeditions in June 2013 and August 2014 to the same area of the SDNP, with five and seven collectors respectively, we were unable to find additional specimens of <italic><tp:taxon-name><tp:taxon-name-part taxon-name-part-type="genus">Euptychia</tp:taxon-name-part> <tp:taxon-name-part taxon-name-part-type="species">sophiae</tp:taxon-name-part></tp:taxon-name></italic>. Unfortunately, no behavioural notes were taken for this new species, but the three specimens known to us indicate a correlation with periods of average to below average rainfall, an observation similar to that made for <italic><tp:taxon-name><tp:taxon-name-part taxon-name-part-type="genus">Euptychia</tp:taxon-name-part> <tp:taxon-name-part taxon-name-part-type="species">attenboroughi</tp:taxon-name-part></tp:taxon-name></italic>. Only future sampling will indicate whether these two species show a distinct preference for avoiding the months of highest annual precipitation.</p><fig id="F10" position="float" orientation="portrait"><label>Figure 9.</label><caption><p>View from the Instituto Chico Mendes (ICMBio) research station at 200 m elevation of the river Moa and lowland tropical rainforest on the flatlands and mountain slopes of the northern Serra do Divisor National Park. Photo by Diego R. Dolibaina.</p></caption><graphic xmlns:xlink="http://www.w3.org/1999/xlink" xlink:href="zookeys-541-087-g010.jpg" position="float" orientation="portrait" xlink:type="simple" id="oo_67138.jpg"/></fig><fig id="F11" position="float" orientation="portrait"><label>Figure 10.</label><caption><p>Seasonally inundated lowland tropical rainforest habitat with a predominance of <italic><tp:taxon-name><tp:taxon-name-part taxon-name-part-type="genus">Mauritia</tp:taxon-name-part></tp:taxon-name></italic> palms (<tp:taxon-name><tp:taxon-name-part taxon-name-part-type="family">Arecaceae</tp:taxon-name-part></tp:taxon-name>) in the northern Serra do Divisor National Park. Photo by Diego R. Dolibaina.</p></caption><graphic xmlns:xlink="http://www.w3.org/1999/xlink" xlink:href="zookeys-541-087-g011.jpg" position="float" orientation="portrait" xlink:type="simple" id="oo_67139.jpg"/></fig></tp:treatment-sec><tp:treatment-sec sec-type="Host plant"><title>Host plant.</title><p>Unknown.</p></tp:treatment-sec><tp:treatment-sec><!--Section generated to contain objects referenced in tp:taxon-treatment.--><fig id="F7" position="float" orientation="portrait"><label>Map 1.</label><caption><p>Distribution of <italic><tp:taxon-name><tp:taxon-name-part taxon-name-part-type="genus">Euptychia</tp:taxon-name-part> <tp:taxon-name-part taxon-name-part-type="species">attenboroughi</tp:taxon-name-part></tp:taxon-name></italic> sp. n. (blue circles) and <italic><tp:taxon-name><tp:taxon-name-part taxon-name-part-type="genus">Euptychia</tp:taxon-name-part> <tp:taxon-name-part taxon-name-part-type="species">sophiae</tp:taxon-name-part></tp:taxon-name></italic> sp. n. (green squares).</p></caption><graphic xmlns:xlink="http://www.w3.org/1999/xlink" xlink:href="zookeys-541-087-g007.jpg" position="float" orientation="portrait" xlink:type="simple" id="oo_67135.jpg"/></fig></tp:treatment-sec></tp:taxon-treatment>
